# Supplementary material for: Transabdominal Intestinal Ultrasonography in Monitoring and Predicting Outcomes in Ulcerative Colitis—A Systematic Review
Source: J Clin Med. 2025 Dec 20;15(1):35. doi: 10.3390/jcm15010035 (PMC12787012; doi:10.3390/jcm15010035)
Supplement: Supplementary file 1 [file jcm-15-00035-s001.zip]

Archive with 1 entries (1 files):
- jcm-4048839-supplementary.pdf
